# Supplementary material for: Barriers and Facilitators in Perioperative Antibiotic Prophylaxis: A Mixed-Methods Study in a Small Island Setting
Source: Antibiotics (Basel). 2021 Apr 19;10(4):462. doi: 10.3390/antibiotics10040462 (PMC8073237; doi:10.3390/antibiotics10040462)
Supplement: Supplementary file 1 [file antibiotics-10-00462-s001.zip]

Archive with 1 entries (1 files):
- antibiotics-1190033-supplementary.pdf
